# Supplementary material for: Reporting Guidelines for Whole-Body Vibration Studies in Humans, Animals and Cell Cultures: A Consensus Statement from an International Group of Experts
Source: Biology (Basel). 2021 Sep 27;10(10):965. doi: 10.3390/biology10100965 (PMC8533415; doi:10.3390/biology10100965)
Supplement: Supplementary file 1 [file biology-10-00965-s001.zip]

Archive with 1 entries (1 files):
- biology-1381265-supplementary.pdf
